# Supplementary material for: Dissecting the polygenic contribution of attention-deficit/hyperactivity disorder and autism spectrum disorder on school performance by their relationship with educational attainment
Source: Mol Psychiatry. 2024 May 23;29(11):3503–15. doi: 10.1038/s41380-024-02582-w (PMC11540845; doi:10.1038/s41380-024-02582-w)
Supplement: Supplementary file 2 — Supplementary tables [file 41380_2024_2582_MOESM2_ESM.xlsx]

## Sheet: Supplementary Table 1
Supplementary Table 1. Genome-wide polygenic scores (PGS) for educational attaiment, ADHD and ASD on school performance in mathematics, foreign language and primary language in the three genotyping waves.
		Genotyping wave 1 (n=794)*					Genotyping wave 2 (n=2,735)*					Genotyping wave 3 (n=749)*					Heterogeneity
Subject	PGS	OR (95% CI)	Statistic	P-value	R2&		OR (95% CI)	Statistic	P-value	R2&		OR (95% CI)	Statistic	P-value	R2&		I2	P-value
Mathematics	Educational attaiment	1.61(1.39-1.86)	6.30521	2.87797e-10	0.0551925		1.36(1.26-1.47)	8.01819	1.07319e-15	0.0261657		1.54(1.32-1.79)	5.59083	2.2599e-08	0.0470499		0.58	0.09
	ADHD	0.72(0.63-0.83)	-4.60688	4.08762e-06	0.0295842		0.84(0.79-0.91)	-4.57714	4.71378e-06	0.00851878		0.75(0.65-0.87)	-3.86297	0.000112015	0.0223083		0.59	0.09
	ASD	1.06(0.93-1.21)	0.846867	0.397069	0.00100092		0.95(0.89-1.02)	-1.30493	0.191918	0.000692847		0.88(0.77-1.02)	-1.70488	0.0882171	0.00435535		0.41	0.18
Foreign language	Educational attaiment	1.52(1.31-1.77)	5.53237	3.15931e-08	0.0431629		1.27(1.18-1.37)	6.14083	8.20905e-10	0.0154197		1.34(1.15-1.56)	3.80497	0.00014182	0.0219		0.57	0.1
	ADHD	0.72(0.63-0.83)	-4.58624	4.51308e-06	0.0297545		0.84(0.78-0.90)	-4.80236	1.56808e-06	0.00942376		0.78(0.68-0.90)	-3.31934	0.000902297	0.0167		0.42	0.18
	ASD	1.08(0.94-1.23)	1.08872	0.276277	0.00166325		0.89(0.83-0.96)	-3.15018	0.00163171	0.00405691		1.00(0.86-1.15)	-0.0373447	0.97021	2.1058e-06		0.71	0.03
Primary Language	Educational attaiment	1.58(1.36-1.84)	5.94747	2.72316e-09	0.050571		1.37(1.27-1.48)	7.92333	2.31231e-15	0.0260213		1.35(1.16-1.59)	3.77885	0.000157556	0.0225242		0.33	0.23
	ADHD	0.70(0.61-0.81)	-4.89647	9.75745e-07	0.0343692		0.83(0.77-0.89)	-4.89174	9.99492e-07	0.00992438		0.82(0.70-0.95)	-2.62909	0.00856146	0.0108633		0.54	0.11
	ASD	1.05(0.91-1.20)	0.658698	0.51009	0.000620732		0.97(0.90-1.04)	-0.800139	0.42363	0.000265776		0.97(0.83-1.12)	-0.459652	0.645766	0.000331755		0	0.61
* Subject ~ PGS + SEX + AGE + SES + PC1:PC20 + (1 | SCHOOL)
& Explained variance attributable to PGS calculated as the increase in Nagelkerke’s pseudo-R2 between an ordinal mixed-effect model with the PGS variable and covariates

## Sheet: Supplementary Table 2
Supplementary Table 2. Genome-wide polygenic scores (PGS) comparisons across ranked quintiles for (a) EA, (b) ADHD and (c) ASD on school performance in mathematics, foreign language and primary language.
(a)						EA
		Subject		PGS quintile		OR (95% CI)	P-value
		Mathematics		2		1.41 (1.17-1.69)	0.000340974
				3		1.66 (1.37-2.00)	1.44e-07
				4		1.77 (1.45-2.15)	1.01e-08
				5		2.57 (2.08-3.16)	8.91e-19
		Foreign language		2		1.26 (1.04-1.52)	0.016383
				3		1.36 (1.13-1.64)	0.0014692
				4		1.60 (1.32-1.95)	1.73e-06
				5		2.19 (1.77-2.70)	2.61e-13
		Primary Language		2		1.29 (1.07-1.56)	0.00842401
				3		1.45 (1.20-1.75)	0.000138097
				4		1.73 (1.41-2.11)	7.93e-08
				5		2.42 (1.95-3.01)	1.52e-15
(b)						ADHD			ADHD_noEA			ADHD_EA			ADHDdiscordant			ADHDconcordant
		Subject		PGS quintile		OR (95% CI)	P-value		OR (95% CI)	P-value		OR (95% CI)	P-value		OR (95% CI)	P-value		OR (95% CI)	P-value
		Mathematics		2		0.72 (0.60-0.86)	0.000405751		0.92 (0.77-1.11)	0.390572		0.80 (0.67-0.96)	0.0174815		0.83 (0.69-0.99)	0.0433074		1.02 (0.85-1.23)	0.797443
				3		0.71 (0.59-0.85)	0.000287582		0.84 (0.70-1.00)	0.0550866		0.81 (0.67-0.97)	0.0238479		0.73 (0.61-0.88)	0.000893316		1.10 (0.92-1.32)	0.304439
				4		0.61 (0.51-0.74)	1.99e-07		0.72 (0.60-0.87)	0.000586332		0.63 (0.52-0.76)	1.03e-06		0.62 (0.51-0.74)	4.13882e-07		1.07 (0.89-1.28)	0.483128
				5		0.60 (0.50-0.72)	1.1e-07		0.76 (0.63-0.91)	0.00340303		0.56 (0.46-0.68)	1.93e-09		0.51 (0.42-0.62)	1.73e-11		1.11 (0.92-1.33)	0.272954
		Foreign language		2		0.84 (0.70-1.01)	0.0588357		0.97 (0.81-1.17)	0.76183		0.71 (0.59-0.86)	0.000309646		0.84 (0.70-1.00)	0.0557159		1.08 (0.90-1.30)	0.405065
				3		0.74 (0.62-0.90)	0.00181479		0.84 (0.70-1.00)	0.0565392		0.84 (0.70-1.01)	0.0627557		0.77 (0.64-0.93)	0.00555244		1.12 (0.93-1.34)	0.239361
				4		0.68 (0.56-0.81)	3.67e-05		0.76 (0.64-0.92)	0.00443557		0.72 (0.60-0.87)	0.000524439		0.74 (0.61-0.90)	0.00184733		1.07 (0.89-1.29)	0.449085
				5		0.60 (0.50-0.73)	2.06e-07		0.74 (0.61-0.89)	0.00132276		0.59 (0.49-0.72)	7.25e-08		0.55 (0.46-0.67)	3.6e-09		1.07 (0.89-1.29)	0.462646
		Primary Language		2		0.87 (0.72-1.05)	0.149674		0.96 (0.79-1.16)	0.63881		0.81 (0.67-0.98)	0.0340527		0.90 (0.74-1.09)	0.286981		0.98 (0.81-1.19)	0.855942
				3		0.80 (0.66-0.98)	0.0268966		0.95 (0.79-1.15)	0.594011		0.90 (0.74-1.09)	0.276354		0.80 (0.66-0.97)	0.0262387		1.13 (0.93-1.36)	0.217309
				4		0.68 (0.56-0.82)	8.72e-05		0.76 (0.63-0.93)	0.00616729		0.70 (0.58-0.85)	0.000280522		0.66 (0.54-0.80)	2.96558e-05		1.04 (0.86-1.26)	0.663193
				5		0.60 (0.49-0.72)	1.96e-07		0.68 (0.56-0.82)	5.96735e-05		0.58 (0.48-0.71)	5.23e-08		0.49 (0.40-0.60)	5.16e-12		1.24 (1.02-1.50)	0.0292402
(c)						ASD			ASD_noEA			ASD_EA			ASDdiscordant			ASDconcordant
		Subject		PGS quintile		OR (95% CI)	P-value		OR (95% CI)	P-value		OR (95% CI)	P-value		OR (95% CI)	P-value		OR (95% CI)	P-value
		Mathematics		2		0.86 (0.72-1.03)	0.109927		1.00 (0.83-1.20)	0.98015		0.96 (0.80-1.15)	0.649883		0.87 (0.73-1.04)	0.131506		1.10 (0.91-1.32)	0.313858
				3		0.98 (0.82-1.18)	0.849141		0.94 (0.79-1.13)	0.533199		1.05 (0.88-1.27)	0.56835		0.86 (0.71-1.03)	0.0933275		1.25 (1.04-1.51)	0.0160704
				4		0.98 (0.82-1.18)	0.866459		1.01 (0.84-1.22)	0.876924		0.88 (0.73-1.05)	0.159904		0.75 (0.62-0.90)	0.00258188		1.30 (1.08-1.57)	0.00477759
				5		0.83 (0.69-1.01)	0.0583009		0.86 (0.71-1.03)	0.107317		1.02 (0.85-1.23)	0.822462		0.61 (0.50-0.74)	3.77306e-07		1.44 (1.19-1.73)	0.000152404
		Foreign language		2		0.84 (0.70-1.01)	0.0682081		0.93 (0.77-1.11)	0.4079		0.97 (0.81-1.17)	0.743484		0.93 (0.78-1.12)	0.440423		0.97 (0.81-1.17)	0.787333
				3		0.88 (0.73-1.06)	0.179195		0.89 (0.74-1.07)	0.203001		1.02 (0.85-1.23)	0.825428		0.79 (0.66-0.95)	0.0109346		0.96 (0.80-1.15)	0.657763
				4		0.91 (0.76-1.10)	0.344232		1.00 (0.83-1.20)	0.980942		0.82 (0.68-0.98)	0.0335118		0.70 (0.58-0.84)	0.000149373		1.25 (1.04-1.51)	0.0177313
				5		0.80 (0.66-0.97)	0.0203536		0.80 (0.66-0.96)	0.0166596		0.92 (0.76-1.10)	0.354054		0.68 (0.56-0.82)	5.32999e-05		1.18 (0.98-1.43)	0.0809146
		Primary Language		2		0.88 (0.73-1.06)	0.17589		0.99 (0.82-1.19)	0.926521		1.08 (0.89-1.30)	0.434059		0.96 (0.80-1.16)	0.700537		1.03 (0.86-1.25)	0.721273
				3		0.94 (0.78-1.14)	0.516914		1.07 (0.89-1.30)	0.461799		1.08 (0.89-1.31)	0.433661		0.82 (0.68-1.00)	0.0458204		1.02 (0.85-1.24)	0.80496
				4		1.02 (0.85-1.24)	0.807679		1.05 (0.87-1.27)	0.590579		0.95 (0.79-1.15)	0.605646		0.71 (0.59-0.87)	0.000581792		1.24 (1.03-1.50)	0.0258045
				5		0.89 (0.73-1.08)	0.23658		0.94 (0.78-1.14)	0.551768		0.92 (0.76-1.11)	0.370301		0.62 (0.51-0.76)	1.97317e-06		1.38 (1.13-1.68)	0.00131545

## Sheet: Supplementary Table 3
Supplementary Table 3. Genome-wide polygenic scores (PGS) for ADHD and ASD dissected by its relationship with EA on school performance in mathematics, foreign language and primary language in the three. genotyping waves
			Genotyping wave 1 (n=794)*					Genotyping wave 2 (n=2,735)*					Genotyping wave 3 (n=749)*					Heterogeneity
	Subject	PGS	OR (95% CI)	statistic	P-value	R2&		OR (95% CI)	statistic	P-value	R2&		OR (95% CI)	statistic	P-value	R2&		I2	P-value
ADHD	Mathematics	ADHD_noEA	0.88(0.77-1.01)	-1.7842	0.0743905	0.0044384		0.88(0.81-0.94)	-3.63834	0.000274398	0.00538525		0.82(0.71-0.95)	-2.67043	0.00757549	0.0106748		0	0.71
		ADHD_EA	0.67(0.59-0.77)	-5.58359	2.3561e-08	0.0436513		0.84(0.78-0.90)	-4.78435	1.71542e-06	0.00932262		0.80(0.70-0.93)	-2.96402	0.00303644	0.013147		0.72	0.03
		ADHDconcordant	0.94(0.82-1.07)	-0.958809	0.337655	0.00128239		1.04(0.97-1.12)	1.11051	0.266781	0.00050183		1.09(0.94-1.25)	1.13242	0.257459	0.00192021		0.22	0.28
		ADHDdiscordant	0.67(0.58-0.77)	-5.557	2.74444e-08	0.04316		0.79(0.74-0.86)	-6.05215	1.42926e-09	0.0149282		0.76(0.66-0.88)	-3.74097	0.000183312	0.0209486		0.53	0.12
	Foreign language	ADHD_noEA	0.84(0.73-0.96)	-2.53782	0.0111546	0.00909142		0.86(0.80-0.93)	-4.05456	5.02281e-05	0.00671464		0.81(0.70-0.94)	-2.81133	0.00493372	0.0119544		0	0.78
		ADHD_EA	0.72(0.63-0.83)	-4.61906	3.85474e-06	0.0302068		0.86(0.80-0.92)	-4.10424	4.05647e-05	0.00689111		0.88(0.77-1.02)	-1.73279	0.0831322	0.00452359		0.63	0.07
		ADHDconcordant	0.97(0.84-1.11)	-0.498115	0.618403	0.000350575		1.00(0.93-1.08)	0.0460144	0.963299	8.65512e-07		1.05(0.91-1.21)	0.685528	0.493011	0.000708155		0	0.7
		ADHDdiscordant	0.69(0.60-0.80)	-5.11056	3.21211e-07	0.036872		0.84(0.78-0.91)	-4.57736	4.70881e-06	0.00857521		0.84(0.73-0.97)	-2.39385	0.0166726	0.00863319		0.66	0.05
	Primary Language	ADHD_noEA	0.83(0.72-0.95)	-2.61761	0.00885468	0.00980612		0.86(0.80-0.93)	-3.90903	9.26692e-05	0.00634087		0.79(0.68-0.92)	-3.02437	0.00249148	0.0143821		0	0.56
		ADHD_EA	0.68(0.59-0.79)	-5.27708	1.31259e-07	0.0398596		0.83(0.77-0.90)	-4.78774	1.6867e-06	0.00951873		0.91(0.79-1.06)	-1.18555	0.235799	0.00220851		0.77	0.01
		ADHDconcordant	1.00(0.87-1.15)	-0.0260396	0.979226	9.71283e-07		1.07(0.99-1.15)	1.786	0.0740991	0.00132435		1.16(1.00-1.35)	1.91234	0.0558321	0.00573781		0.02	0.36
		ADHDdiscordant	0.65(0.56-0.75)	-5.88536	3.97179e-09	0.0494906		0.79(0.73-0.85)	-6.18336	6.27521e-10	0.0158851		0.85(0.74-0.99)	-2.05882	0.0395118	0.0066591		0.74	0.02
ASD	Mathematics	ASD_noEA	1.06(0.93-1.21)	0.843402	0.399003	0.000992649		0.95(0.88-1.02)	-1.50051	0.133482	0.00091614		0.87(0.75-1.00)	-1.93556	0.0529229	0.0056029		0.5	0.13
		ASD_EA	0.92(0.80-1.05)	-1.26245	0.206787	0.00222407		1.01(0.94-1.08)	0.231154	0.817195	2.1729e-05		1.07(0.93-1.23)	0.904548	0.365708	0.00122507		0.19	0.29
		ASDconcordant	1.25(1.09-1.43)	3.23142	0.00123177	0.0145627		1.13(1.05-1.21)	3.20337	0.00135828	0.00417405		1.29(1.12-1.48)	3.46739	0.000526139	0.0180634		0.47	0.15
		ASDdiscordant	0.67(0.59-0.77)	-5.61117	2.00965e-08	0.0437509		0.88(0.81-0.94)	-3.57326	0.000352563	0.00519581		0.83(0.72-0.96)	-2.51092	0.0120375	0.00942618		0.82	<0.01
	Foreign language	ASD_noEA	1.05(0.92-1.21)	0.756914	0.449101	0.000809542		0.91(0.84-0.97)	-2.6569	0.00788626	0.00288502		0.96(0.83-1.11)	-0.538903	0.589949	0.000437794		0.47	0.15
		ASD_EA	1.01(0.88-1.16)	0.154417	0.877281	3.36593e-05		0.94(0.87-1.01)	-1.81957	0.0688244	0.00135341		1.05(0.91-1.21)	0.650528	0.515361	0.000637815		0.19	0.29
		ASDconcordant	1.33(1.16-1.53)	4.09887	4.15165e-05	0.0237391		1.04(0.96-1.11)	0.937786	0.348355	0.000359586		1.22(1.06-1.41)	2.71935	0.00654139	0.0111526		0.82	<0.01
		ASDdiscordant	0.75(0.65-0.86)	-4.01495	5.9458e-05	0.0227425		0.86(0.80-0.92)	-4.05272	5.06253e-05	0.00671537		0.88(0.77-1.02)	-1.68269	0.0924357	0.00426662		0.4	0.19
	Primary Language	ASD_noEA	1.06(0.92-1.21)	0.771693	0.440296	0.000851936		0.97(0.90-1.05)	-0.739817	0.459411	0.000227254		0.97(0.84-1.13)	-0.331243	0.740463	0.000172243		0	0.58
		ASD_EA	1.00(0.87-1.14)	-0.0431516	0.965581	2.66345e-06		0.96(0.89-1.03)	-1.18202	0.237198	0.00057999		1.03(0.89-1.19)	0.374733	0.707864	0.000220414		0	0.65
		ASDconcordant	1.34(1.16-1.54)	4.0627	4.85076e-05	0.023595		1.09(1.01-1.17)	2.22169	0.026304	0.00204771		1.25(1.07-1.45)	2.84173	0.00448846	0.0126925		0.74	0.02
		ASDdiscordant	0.71(0.61-0.81)	-4.80414	1.55421e-06	0.0329689		0.84(0.78-0.91)	-4.40921	1.03748e-05	0.00806964		0.84(0.72-0.98)	-2.28361	0.0223922	0.00820084		0.59	0.09
* Subject ~ PGS + SEX + AGE + SES + PC1:PC20 + (1 | SCHOOL)
& Explained variance attributable to PGS calculated as the increase in Nagelkerke’s pseudo-R2 between an ordinal mixed-effect model with and without the PGS variable

## Sheet: Supplementary Table 4
Supplementary Table 4. Estimation of the effect of genome-wide polygenic scores (PGS) for ADHD or ASD on the mediators. (a) Effect of the PGSnoEA and PGSADHDdiscordant on ADHD symptoms and PGSASDconcordant and PGSASDdiscordant on ASD symptoms; (b) Estimation of the effect of PGS for ADHD or ASD on the mediators in the three genotyping waves.
(a)	Mediator	PGS	OR (95% CI)	statistic	P-value	R2&
	ADHD symptoms	ADHD_noEA	1.19(1.13-1.24)	6.98105	2.92991e-12	0.0134369
		ADHDdiscordant	1.19(1.14-1.25)	7.17837	7.05496e-13	0.0191
	ASD symptoms	ASDconcordant	1.05(1.02-1.07)	3.41859	0.000629454	0.0027
		ASDdiscordant	1.05(1.03-1.08)	3.86722	0.000110085	0.005
	& Mean of R2 calculated in each genotyping wave as the increase in Nagelkerke’s pseudo-R2 between a linear-mixed effects model with and without the PGS variable
(b)			Genotyping wave 1* (n=755)					Genotyping wave 2* (n=2,710)					Genotyping wave 3* (n=611)					Heterogeneity
	Mediator	PGS	OR (95% CI)	statistic	P-value	R2&		OR (95% CI)	statistic	P-value	R2&		OR (95% CI)	statistic	P-value	R2&		I2	P-value
	ADHD symptoms	ADHD_noEA	1.20(1.07-1.34)	3.142	0.00167798	0.0136888		1.19(1.13-1.25)	6.241	4.34774e-10	0.0147233		1.17(1.04-1.31)	2.62028	0.00878583	0.0118987		0.33	0.22
		ADHDdiscordant	1.32(1.17-1.48)	4.73314	2.21071e-06	0.0305463		1.16(1.10-1.23)	5.25108	1.51212e-07	0.0104779		1.20(1.07-1.35)	3.09191	0.00198871	0.0163627		0	0.95
	ASD symptoms	ASDconcordant	1.04(0.98-1.11)	1.17919	0.238322	0.00197086		1.05(1.02-1.08)	2.99246	0.00276743	0.00360443		1.04(0.97-1.12)	1.18119	0.237528	0.00259201		0	0.95
		ASDdiscordant	1.07(1.01-1.14)	2.12476	0.0336065	0.00637299		1.05(1.01-1.08)	2.72793	0.0063734	0.00299066		1.06(0.99-1.14)	1.75605	0.0790806	0.0056973		0	0.77
	*Symptoms ~ PGS + SEX + AGE + SES + PC1:PC20 + (1 | SCHOOL)
	& Explained variance attributable to PGS calculated as the increase in Nagelkerke’s pseudo-R2 between a linear-mixed effects model with and without the PGS variable

## Sheet: Supplementary Table 5
Supplementary Table 5. Estimation of the effect of the mediator on school performance in mathematics, foreign language and primary language. (a) Effect of ADHD symptoms and ASD symptoms on school performance; (b) Effect of ADHD symptoms and ASD symptoms on school performance in the three genotyping waves.
(a)	Subject	Mediator	OR (95%CI)	Statistic	P-value
	Mathematics	ADHD symptoms	0.90(0.89-0.91)	-24.0173	1.83351e-127
		ASD symptoms	0.84(0.81-0.86)	-11.9864	4.18635e-33
	Foreign language	ADHD symptoms	0.90(0.89-0.91)	-23.4446	1.50069e-121
		ASD symptoms	0.82(0.80-0.85)	-12.6209	1.6201e-36
	Primary Language	ADHD symptoms	0.90(0.89-0.91)	-24.428	8.61447e-132
		ASD symptoms	0.82(0.80-0.85)	-12.8594	7.61744e-38
(b)			Genotyping wave 1* (n=755)				Genotyping wave 2* (n=2,710)				Genotyping wave 3* (n=611)				Heterogeneity
	Subject	Mediator	OR (95%CI)	Statistic	P-value		OR (95%CI)	Statistic	P-value		OR (95%CI)	Statistic	P-value		I2	P-value
	Mathematics	ADHD symptoms	0.88(0.86-0.89)	-13.248	4.63597e-40		0.91(0.90-0.92)	-17.855	2.64234e-71		0.88(0.86-0.90)	-9.8266	8.64891e-23		0.86	0.0009
		ASD symptoms	0.79(0.74-0.85)	-6.95768	3.45918e-12		0.86(0.83-0.89)	-8.63172	6.04383e-18		0.81(0.75-0.88)	-5.05248	4.36118e-07		0.58	0.09
	Foreign language	ADHD symptoms	0.89(0.87-0.91)	-11.944	6.9819e-33		0.90(0.89-0.91)	-18.4929	2.35708e-76		0.90(0.88-0.93)	-8.2222	1.99798e-16		0.23	0.27
		ASD symptoms	0.81(0.75-0.86)	-6.23638	4.47804e-10		0.83(0.80-0.86)	-10.1619	2.93361e-24		0.84(0.77-0.91)	-4.21889	2.45505e-05		0	0.72
	Primary Language	ADHD symptoms	0.89(0.87-0.90)	-12.2308	2.12797e-34		0.90(0.89-0.91)	-18.9892	2.09471e-80		0.88(0.86-0.91)	-9.51643	1.79229e-21		0.5	0.13
		ASD symptoms	0.82(0.77-0.88)	-5.9152	3.3148e-09		0.83(0.80-0.86)	-10.3551	3.96622e-25		0.81(0.75-0.88)	-4.82349	1.41066e-06		0	0.94
	* Subject ~ mediator + SEX + AGE + SES + PC1:PC20 + (1 | SCHOOL)

## Sheet: Supplementary Table 6
Supplementary Table 6. Mediation analysis. (a) Total and direct effects, accounting for ADHD symptoms, of PGSADHD_noEA and PGSADHDdiscordant on school performance; (b) Total and direct effects, accounting ASD symptoms, of PGSASDconcordant and PGSASDdiscordant on school performance.
(a)	Subject		PGS	OR (95%CI)	Effect	Statistic	P-value	Reduction in the effect#		PGS	OR (95%CI)	Effect	Statistic	P-value	Reduction in the effect#
	Mathematics	Total effect&	ADHD_noEA	0.87(0.82-0.93)	-0.133688	-4.41875	9.92744e-06	0.554099		ADHDdiscordant	0.77(0.72-0.82)	-0.263338	-8.4389	3.20329e-17	0.287919
		Direct effect&&	ADHD_noEA	0.94(0.89-1.00)	-0.0596118	-1.92434	0.0543122			ADHDdiscordant	0.83(0.78-0.88)	-0.187518	-5.88528	3.97e-09
			ADHD symptoms	0.90(0.89-0.91)		-23.7517	1.06e-124			ADHD symptoms	0.90(0.89-0.91)		-23.3837	6.27e-121
	Foreign language	Total effect&	ADHD_noEA	0.86(0.81-0.91)	-0.153753	-5.05568	4.28852e-07	0.52156		ADHDdiscordant	0.81(0.77-0.87)	-0.205362	-6.57976	4.71219e-11	0.368255
		Direct effect&&	ADHD_noEA	0.93(0.87-0.99)	-0.0735617	-2.35179	0.0186834			ADHDdiscordant	0.88(0.83-0.93)	-0.129736	-4.06807	4.74e-05
			ADHD symptoms	0.90(0.89-0.91)		-23.0925	5.51e-118			ADHD symptoms	0.90(0.89-0.91)		-22.9433	1.72e-116
	Primary Language	Total effect&	ADHD_noEA	0.86(0.80-0.91)	-0.155751	-4.98654	6.14692e-07	0.515736		ADHDdiscordant	0.80(0.75-0.85)	-0.22516	-6.96586	3.26403e-12	0.157275
		Direct effect&&	ADHD_noEA	0.93(0.87-0.99)	-0.0754247	-2.34125	0.0192193			ADHDdiscordant	0.83(0.78-0.88)	-0.189748	-5.72286	1.05e-08
			ADHD symptoms	0.90(0.89-0.91)		-24.1017	2.4e-128			ADHD symptoms	0.90(0.89-0.91)		-23.8255	1.82e-125
	& Total effect: Subject ~ SEX + AGE + SES + PC1:PC20 + (1 | SCHOOL) + PGS
	&& Direct Effect: Subject ~ SEX + AGE + SES + PC1:PC20 + (1 | SCHOOL) + PGS + ADHD symptoms
	# Reduction in the effect of the PRS on school performance once accounting for the mediator
(b)	Subject		PGS	OR (95%CI)	Effect	Statistic	P-value	Reduction in the effect#		PGS	OR (95%CI)	Effect	Statistic	P-value	Reduction in the effect#
	Mathematics	Total effect&	ASDconcordant	1.16(1.10-1.24)	0.152652	5.04892	4.44e-07	-0.127297		ASDdiscordant	0.83(0.78-0.88)	-0.188924	-6.16079	7.24e-10	0.0640038
		Direct effect&&	ASDconcordant	1.19(1.12-1.26)	0.172084	5.66361	1.48e-08			ASDdiscordant	0.84(0.79-0.89)	-0.176832	-5.74611	9.13e-09
			ASD symptoms	0.83(0.81-0.86)		-12.229	2.18e-34			ASD symptoms	0.84(0.81-0.86)		-11.8122	3.38e-32
	Foreign language	Total effect&	ASDconcordant	1.11(1.04-1.18)	0.101981	3.37049	0.000750349	-0.237566		ASDdiscordant	0.84(0.79-0.89)	-0.17454	-5.64692	1.63e-08	0.0900704
		Direct effect&&	ASDconcordant	1.13(1.07-1.20)	0.126208	4.14432	3.41e-05			ASDdiscordant	0.85(0.80-0.91)	-0.158819	-5.11808	3.09e-07
			ASD symptoms	0.82(0.80-0.85)		-12.8175	1.31e-37			ASD symptoms	0.83(0.80-0.85)		-12.406	2.42e-35
	Primary Language	Total effect&	ASDconcordant	1.14(1.08-1.21)	0.133311	4.28556	1.82e-05	-0.177332		ASDdiscordant	0.81(0.76-0.86)	-0.208436	-6.57642	4.82e-11	0.0658484
		Direct effect&&	ASDconcordant	1.17(1.10-1.24)	0.156951	5.00781	5.51e-07			ASDdiscordant	0.82(0.77-0.88)	-0.194711	-6.11139	9.88e-10
			ASD symptoms	0.82(0.80-0.84)		-13.0938	3.57e-39			ASD symptoms	0.83(0.80-0.85)		-12.6303	1.44e-36
	& Total effect: Subject ~ SEX + AGE + SES + PC1:PC20 + (1 | SCHOOL) + PGS
	&& Direct Subject: Subject ~ SEX + AGE + SES + PC1:PC20 + (1 | SCHOOL) + PGS + ASD symptoms
	# Reduction in the effect of the PRS on school performance once accounting for the mediator

## Sheet: Supplementary Table 7
Supplementary Table 7. Mediation analysis in the three genotyping waves. Total and direct effects accounting for ADHD symptoms of (a) of PGSADHD_noEA and (b) PGSADHDdiscordant on school performance in the three genotyping waves; Total and direct effects accounting ASD symptoms of (c) PGSASDconcordant and (b) PGSASDdiscordant on school performance in the three genotyping waves.
(a)				Genotyping wave 1 (n=755)				Genotyping wave 2 (n=2,710)				Genotyping wave 3 (n=611)				Heterogeneity
	Subject		PGS	OR (95%CI)	Statistic	P-value		OR (95%CI)	Statistic	P-value		OR (95%CI)	Statistic	P-value		I2	P-value
	Mathematics	Total effect&	ADHD_noEA	0.88(0.77-1.02)	-1.74719	0.0806047		0.88(0.82-0.94)	-3.52555	0.000422602		0.84(0.72-0.99)	-2.07252	0.0382171		0	0.89
		Direct effect&&	ADHD_noEA	1.00(0.86-1.15)	-0.0638905	0.949057		0.94(0.87-1.01)	-1.68463	0.0920599		0.89(0.76-1.05)	-1.36394	0.172588		0	0.68
			ADHD symptoms	0.88(0.86-0.89)	-13.1611	1.46919e-39		0.91(0.90-0.92)	-17.6198	1.73634e-69		0.88(0.86-0.90)	-9.73526	2.13279e-22		0.86	0.0008
	Foreign language	Total effect&	ADHD_noEA	0.85(0.74-0.98)	-2.29938	0.0214832		0.86(0.80-0.93)	-4.01969	5.82752e-05		0.85(0.73-0.99)	-2.03028	0.0423284		0	0.98
		Direct effect&&	ADHD_noEA	0.94(0.81-1.08)	-0.864068	0.38755		0.93(0.87-1.00)	-1.83327	0.0667623		0.90(0.77-1.06)	-1.25803	0.20838		0	0.92
			ADHD symptoms	0.89(0.87-0.91)	-11.8061	3.63007e-32		0.90(0.90-0.91)	-18.1956	5.5967e-74		0.91(0.88-0.93)	-8.09065	5.93466e-16		0.25	0.26
	Primary Language	Total effect&	ADHD_noEA	0.86(0.74-0.99)	-2.1507	0.0314998		0.87(0.80-0.93)	-3.83632	0.000124894		0.81(0.68-0.96)	-2.46053	0.0138731		0	0.78
		Direct effect&&	ADHD_noEA	0.95(0.82-1.11)	-0.62208	0.53389		0.93(0.86-1.01)	-1.8069	0.0707784		0.87(0.73-1.03)	-1.58594	0.112753		0	0.71
			ADHD symptoms	0.89(0.87-0.90)	-12.1032	1.01571e-33		0.90(0.89-0.91)	-18.7246	3.12226e-78		0.89(0.86-0.91)	-9.36746	7.42966e-21		0.49	0.14
	& Total effect: Subject ~ SEX + AGE + SES + PC1:PC20 + (1 | SCHOOL) + PGSADHD_noEA
	&& Direct Effect: Subject ~ SEX + AGE + SES + PC1:PC20 + (1 | SCHOOL) + PGSADHD_noEA + ADHD symptoms
(b)				Genotyping wave 1 (n=755)				Genotyping wave 2 (n=2,710)				Genotyping wave 3 (n=611)				Heterogeneity
	Subject		PGS	OR (95%CI)	Statistic	P-value		OR (95%CI)	Statistic	P-value		OR (95%CI)	Statistic	P-value		I2	P-value
	Mathematics	Total effect&	ADHDdiscordant	0.68(0.59-0.79)	-5.14428	2.68543e-07		0.79(0.74-0.86)	-6.03719	1.56818e-09		0.76(0.65-0.89)	-3.38676	0.00070722		0.39	0.2
		Direct effect&&	ADHDdiscordant	0.79(0.68-0.92)	-3.04361	0.00233761		0.84(0.78-0.91)	-4.49301	7.02251e-06		0.82(0.69-0.96)	-2.38643	0.0170131		0	0.78
			ADHD symptoms	0.88(0.86-0.90)	-12.7603	2.73296e-37		0.91(0.90-0.92)	-17.4533	3.25101e-68		0.88(0.86-0.91)	-9.59772	8.17301e-22		0.84	0.0017
	Foreign language	Total effect&	ADHDdiscordant	0.71(0.62-0.82)	-4.59549	4.31723e-06		0.84(0.78-0.91)	-4.5823	4.59881e-06		0.83(0.71-0.97)	-2.29026	0.0220061		0.5	0.13
		Direct effect&&	ADHDdiscordant	0.81(0.70-0.95)	-2.66425	0.007716		0.89(0.82-0.96)	-3.03058	0.00244085		0.90(0.77-1.06)	-1.20424	0.228498		0.48	0.15
			ADHD symptoms	0.89(0.87-0.91)	-11.5003	1.31519e-30		0.90(0.90-0.91)	-18.2184	3.68661e-74		0.91(0.88-0.93)	-8.01622	1.09048e-15		0.42	0.18
	Primary Language	Total effect&	ADHDdiscordant	0.65(0.56-0.76)	-5.54966	2.86221e-08		0.78(0.73-0.85)	-6.19827	5.70888e-10		0.85(0.72-1.00)	-1.90833	0.0563491		0.91	<0.0001
		Direct effect&&	ADHDdiscordant	0.75(0.64-0.88)	-3.54447	0.000393408		0.82(0.76-0.89)	-4.87089	1.11098e-06		0.95(0.80-1.13)	-0.564789	0.572217		0	0.55
			ADHD symptoms	0.89(0.87-0.91)	-11.6378	2.64684e-31		0.90(0.89-0.91)	-18.6489	1.28811e-77		0.88(0.86-0.91)	-9.37403	6.9815e-21		0.02	0.36
	& Total effect: Subject ~ SEX + AGE + SES + PC1:PC20 + (1 | SCHOOL) + PGSADHDdiscordant
	&& Direct Effect: Subject ~ SEX + AGE + SES + PC1:PC20 + (1 | SCHOOL) + PGSADHDdiscordant + ADHD symptoms
(c)				Genotyping wave 1 (n=791)				Genotyping wave 2 (n=2,731)				Genotyping wave 3 (n=614)				Heterogeneity
	Subject		PGS	OR (95%CI)	Statistic	P-value		OR (95%CI)	Statistic	P-value		OR (95%CI)	Statistic	P-value		I2	P-value
	Mathematics	Total effect&	ASDconcordant	1.25(1.09-1.44)	3.25241	0.00114431		1.12(1.05-1.21)	3.18531	0.00144601		1.25(1.07-1.46)	2.74543	0.00604314		0.28	0.25
		Direct effect&&	ASDconcordant	1.29(1.13-1.48)	3.64919	0.000263073		1.14(1.06-1.23)	3.64194	0.000270592		1.27(1.08-1.49)	2.94311	0.00324931		0.37	0.21
			ASD symptoms	0.79(0.74-0.84)	-7.11494	1.11961e-12		0.85(0.82-0.88)	-8.80457	1.31358e-18		0.81(0.74-0.87)	-5.15113	2.58916e-07		0.61	0.08
	Foreign language	Total effect&	ASDconcordant	1.34(1.16-1.53)	4.10633	4.01993e-05		1.04(0.96-1.11)	0.947004	0.343637		1.20(1.02-1.40)	2.21246	0.0269349		0.82	0.0035
		Direct effect&&	ASDconcordant	1.37(1.19-1.58)	4.43373	9.2617e-06		1.06(0.99-1.14)	1.61935	0.105372		1.22(1.04-1.43)	2.45372	0.0141388		0.82	0.0038
			ASD symptoms	0.80(0.74-0.85)	-6.44023	1.1929e-10		0.83(0.80-0.86)	-10.2396	1.3174e-24		0.83(0.77-0.90)	-4.34394	1.39952e-05		0	0.63
	Primary Language	Total effect&	ASDconcordant	1.34(1.17-1.55)	4.07652	4.57141e-05		1.09(1.01-1.17)	2.22444	0.0261189		1.18(1.00-1.39)	1.90564	0.0566969		0.71	0.03
		Direct effect&&	ASDconcordant	1.38(1.20-1.60)	4.41292	1.01985e-05		1.12(1.04-1.20)	2.87951	0.00398288		1.19(1.01-1.41)	2.02356	0.0430151		0.71	0.03
			ASD symptoms	0.81(0.76-0.87)	-6.12681	8.96595e-10		0.82(0.79-0.85)	-10.5056	8.13709e-26		0.81(0.75-0.88)	-4.86725	1.13164e-06		0	0.93
	& Total effect: Subject ~ SEX + AGE + SES + PC1:PC20 + (1 | SCHOOL) + PGSASDconcordant
	&& Direct Effect: Subject ~ SEX + AGE + SES + PC1:PC20 + (1 | SCHOOL) + PGSASDconcordant + ASD symptoms
(d)				Genotyping wave 1 (n=791)				Genotyping wave 2 (n=2,731)				Genotyping wave 3 (n=614)				Heterogeneity
	Subject		PGS	OR (CI 95%)	Statistic	P-value		OR (CI 95%)	Statistic	P-value		OR (CI 95%)	Statistic	P-value		I2	P-value
	Mathematics	Total effect&	ASDdiscordant	0.68(0.59-0.78)	-5.5107	3.57408e-08		0.88(0.82-0.94)	-3.50863	0.000450421		0.82(0.70-0.96)	-2.40713	0.0160782		0.81	0.0052
		Direct effect&&	ASDdiscordant	0.68(0.60-0.79)	-5.294	1.1967e-07		0.89(0.82-0.95)	-3.25434	0.00113656		0.84(0.71-0.99)	-2.12849	0.0332965		0.8	0.0063
			ASD symptoms	0.80(0.75-0.85)	-6.82851	8.58034e-12		0.86(0.83-0.89)	-8.53569	1.39322e-17		0.81(0.75-0.88)	-4.93169	8.15216e-07		0.53	0.12
	Foreign language	Total effect&	ASDdiscordant	0.76(0.66-0.87)	-3.89666	9.75268e-05		0.86(0.80-0.92)	-4.06152	4.87543e-05		0.87(0.74-1.02)	-1.68809	0.0913944		0.24	0.27
		Direct effect&&	ASDdiscordant	0.77(0.67-0.89)	-3.54088	0.000398796		0.87(0.81-0.93)	-3.75044	0.000176528		0.89(0.76-1.05)	-1.36937	0.170885		0.12	0.32
			ASD symptoms	0.81(0.76-0.87)	-6.04221	1.5202e-09		0.83(0.80-0.86)	-10.0541	8.81501e-24		0.84(0.78-0.91)	-4.10678	4.01207e-05		0	0.76
	Primary Language	Total effect&	ASDdiscordant	0.71(0.62-0.82)	-4.70041	2.59639e-06		0.84(0.78-0.91)	-4.37609	1.20825e-05		0.80(0.68-0.95)	-2.53626	0.0112043		0.55	0.11
		Direct effect&&	ASDdiscordant	0.72(0.63-0.84)	-4.40378	1.06382e-05		0.85(0.79-0.92)	-4.13033	3.62244e-05		0.83(0.70-0.98)	-2.17699	0.0294811		0.48	0.15
			ASD symptoms	0.83(0.78-0.88)	-5.71123	1.12162e-08		0.83(0.80-0.86)	-10.2647	1.01621e-24		0.82(0.75-0.89)	-4.64758	3.35848e-06		0	0.97
	& Total effect: Subject ~ SEX + AGE + SES + PC1:PC20 + (1 | SCHOOL) + PGSASDdiscordant
	&& Direct Effect: Subject ~ SEX + AGE + SES + PC1:PC20 + (1 | SCHOOL) + PGSASDdiscordant + ASD symptoms

## Sheet: Supplementary Table 8 
Supplementary Table 8. Genome-wide polygenic scores (PGS) for ADHD or ASD dissected by its relationship with EA on school performance in mathematics, foreign language and primary language stratified by sex; (a) PGSADHD_noEA, PGSADHDdiscordant, PGSASDconcordant and PGSASDdiscordant on school performance stratified by sex; (b) PGSADHD_noEA, PGSADHDdiscordant, PGSASDconcordant and PGSASDdiscordant o…
(a)	ADHD&	Subject	PGS	Boys (n=2409)			Permutation P-value#		Girls (n=1869)				Interaction p-value
				OR (95% CI)	statistic	P-value			OR (95% CI)	statistic	P-value
		Mathematics	ADHD_noEA	0.84(0.78-0.91)	-4.37251	1.22828e-05	-		0.91(0.83-0.99)	-2.08187	0.037354		0.211575
			ADHDdiscordant	0.78(0.72-0.84)	-6.13252	8.64979e-10	-		0.76(0.70-0.83)	-5.88128	4.07109e-09		0.692018
		Foreign language	ADHD_noEA	0.83(0.77-0.89)	-4.86766	1.12927e-06	-		0.91(0.83-0.99)	-2.14573	0.0318945		0.129418
			ADHDdiscordant	0.80(0.74-0.87)	-5.35358	8.62314e-08	-		0.83(0.75-0.90)	-4.13392	3.56628e-05		0.668147
		Primary Language	ADHD_noEA	0.83(0.77-0.90)	-4.58017	4.64594e-06	-		0.88(0.80-0.97)	-2.6819	0.00732052		0.381801
			ADHDdiscordant	0.74(0.68-0.80)	-7.1749	7.23599e-13	-		0.82(0.75-0.91)	-4.0207	5.80243e-05		0.0943051
	ASD&
		Mathematics	ASDconcordant	1.19(1.10-1.28)	4.29514	1.74585e-05	-		1.13(1.04-1.24)	2.72623	0.00640628		0.424751
			ASDdiscordant	0.81(0.75-0.88)	-5.07097	3.95796e-07	-		0.84(0.77-0.92)	-3.84145	0.000122311		0.552533
		Foreign language	ASDconcordant	1.12(1.04-1.21)	2.82841	0.004678	0.177		1.08(0.99-1.18)	1.76391	0.0777474		0.567117
			ASDdiscordant	0.82(0.75-0.89)	-4.81313	1.48582e-06	-		0.87(0.80-0.95)	-3.12892	0.00175451		0.309243
		Primary Language	ASDconcordant	1.20(1.10-1.29)	4.36681	1.26077e-05	0.021		1.07(0.98-1.18)	1.50707	0.131794		0.0830846
			ASDdiscordant	0.79(0.73-0.86)	-5.56108	2.68104e-08	-		0.85(0.77-0.93)	-3.58312	0.000339511		0.281851
	& Subject ~ PGS + AGE + SES + PC1:PC20 + SCHOOL
	# Mean p-value from permutation analysis based on bootstrap resampling (1,000 permutations) to select subsets of boys with the same sample size as the girls when differences between sex were identified.
(b)				Genotyping wave 1						Genotyping wave 2			Genotyping wave 3				Heterogeneity
				(605 males and 189 females)					(1417 males and 1318 females)				(387 males and 362 females)
	ADHD&	Subject	PGS	OR (95% CI)	statistic	P-value			OR (95% CI)	statistic	P-value		OR (95% CI)	statistic	P-value		I2	P-value
	boys	Mathematics	ADHD_noEA	0.85(0.73-1.00)	-1.98455	0.0471947			0.85(0.77-0.94)	-3.2776	0.00104693		0.80(0.65-0.98)	-2.17801	0.0294054		0	0.8581
			ADHDdiscordant	0.73(0.62-0.85)	-3.92849	8.54822e-05			0.80(0.72-0.89)	-4.18458	2.857e-05		0.79(0.64-0.96)	-2.36804	0.0178827		0	0.62
		Foreign language	ADHD_noEA	0.82(0.70-0.96)	-2.49154	0.0127192			0.84(0.76-0.92)	-3.52701	0.000420276		0.79(0.65-0.97)	-2.30427	0.0212074		0	0.8767
			ADHDdiscordant	0.70(0.60-0.82)	-4.32657	1.51448e-05			0.83(0.75-0.93)	-3.44552	0.000569952		0.87(0.71-1.06)	-1.35639	0.174974		0.47	0.15
		Primary Language	ADHD_noEA	0.82(0.70-0.97)	-2.34384	0.0190863			0.84(0.76-0.93)	-3.44229	0.000576821		0.81(0.66-1.00)	-1.93256	0.0532909		0	0.9514
			ADHDdiscordant	0.66(0.56-0.78)	-4.94509	7.61096e-07			0.76(0.68-0.84)	-5.17215	2.31411e-07		0.82(0.67-1.01)	-1.83675	0.0662462		0.35	0.21
	girls	Mathematics	ADHD_noEA	0.91(0.69-1.22)	-0.613818	0.539336			0.90(0.81-1.00)	-1.89996	0.0574386		0.93(0.76-1.15)	-0.653493	0.513438		0	0.961
			ADHDdiscordant	0.52(0.38-0.72)	-3.90262	9.51551e-05			0.80(0.72-0.88)	-4.24156	2.21974e-05		0.75(0.61-0.93)	-2.68171	0.00732478		0.66	0.05
		Foreign language	ADHD_noEA	0.90(0.68-1.18)	-0.784564	0.432709			0.89(0.80-0.99)	-2.06494	0.0389283		0.96(0.78-1.18)	-0.358654	0.719854		0	0.8171
			ADHDdiscordant	0.71(0.52-0.97)	-2.14542	0.0319196			0.85(0.76-0.94)	-3.06977	0.00214223		0.80(0.65-0.99)	-2.06324	0.0390898		0	0.55
		Primary Language	ADHD_noEA	0.80(0.60-1.07)	-1.51001	0.13104			0.90(0.81-1.01)	-1.86267	0.0625082		0.85(0.68-1.06)	-1.45386	0.145985		0	0.715
			ADHDdiscordant	0.62(0.45-0.87)	-2.82626	0.00470948			0.83(0.75-0.93)	-3.28308	0.00102681		0.90(0.73-1.12)	-0.931573	0.351557		0.42	0.18
	ASD&
	boys	Mathematics	ASDconcordant	1.25(1.07-1.46)	2.77743	0.0054791			1.14(1.03-1.26)	2.46684	0.0136313		1.30(1.06-1.59)	2.56094	0.0104388		0	0.38
			ASDdiscordant	0.68(0.58-0.79)	-4.81961	1.43842e-06			0.85(0.76-0.94)	-3.14177	0.00167931		0.95(0.77-1.16)	-0.540258	0.589019		0.74	0.02
		Foreign language	ASDconcordant	1.29(1.10-1.51)	3.13898	0.0016954			1.04(0.94-1.15)	0.726335	0.467633		1.21(0.99-1.48)	1.83023	0.0672157		0.65	0.06
			ASDdiscordant	0.72(0.62-0.85)	-3.92461	8.68712e-05			0.81(0.73-0.90)	-3.85915	0.000113781		1.04(0.84-1.27)	0.337702	0.735588		0.72	0.03
		Primary Language	ASDconcordant	1.33(1.13-1.56)	3.45996	0.000540265			1.12(1.01-1.24)	2.23987	0.0250992		1.30(1.05-1.60)	2.39715	0.0165233		0.45	0.16
			ASDdiscordant	0.70(0.59-0.82)	-4.37643	1.20641e-05			0.81(0.73-0.90)	-3.89224	9.93225e-05		0.91(0.73-1.12)	-0.903414	0.366306		0.52	0.12
	girls	Mathematics	ASDconcordant	1.15(0.84-1.56)	0.879712	0.379015			1.10(0.99-1.22)	1.82563	0.0679063		1.24(1.02-1.53)	2.10639	0.0351706		0	0.57
			ASDdiscordant	0.61(0.44-0.83)	-3.09687	0.00195573			0.90(0.82-1.00)	-1.92321	0.0544534		0.72(0.59-0.89)	-3.10313	0.00191487		0.75	0.02
		Foreign language	ASDconcordant	1.43(1.06-1.92)	2.34219	0.0191709			1.03(0.93-1.14)	0.506912	0.612217		1.17(0.95-1.43)	1.4853	0.137465		0.59	0.09
			ASDdiscordant	0.81(0.59-1.10)	-1.37136	0.170261			0.91(0.82-1.00)	-1.89341	0.0583031		0.77(0.63-0.94)	-2.59445	0.00947432		0.17	0.3
		Primary Language	ASDconcordant	1.35(0.98-1.85)	1.86157	0.0626638			1.03(0.92-1.14)	0.48812	0.625465		1.15(0.93-1.42)	1.2672	0.205085		0.34	0.22
			ASDdiscordant	0.70(0.51-0.95)	-2.25556	0.0240984			0.88(0.79-0.98)	-2.27303	0.0230244		0.78(0.64-0.97)	-2.27005	0.0232047		0.22	0.28
	& Subject ~ PGS + AGE + SES + PC1:PC20

## Sheet: Supplementary Table 9
Supplementary Table 9. Genome-wide polygenic scores (PGS) for ADHD and ASD constructed with the subset of variants shared between the ADHDdiscordant and ASDconcordant genomic partitions.
	Subject	PGS*	OR (95% CI)	Statistic	P-value	R2&
ADHD	Mathematics	ADHDdiscordant	0.77(0.72-0.81)	-8.79	1.5e-18	0.0263
		ADHDshared	0.80(0.75-0.85)	-7.53	4.98e-14	0.0197
	Foreign language	ADHDdiscordant	0.81(0.76-0.86)	-6.84	7.7e-12	0.018
		ADHDshared	0.84(0.79-0.89)	-5.99	2.04e-09	0.0168
	Primary Language	ADHDdiscordant	0.77(0.72-0.82)	-8.33	7.8e-17	0.024
		ADHDshared	0.80(0.75-0.85)	-7.39	1.45e-13	0.0228
ASD	Mathematics	ASDconcordant	1.17(1.11-1.24)	5.38	7.4e-08	0.0123
		ASDshared	1.21(1.14-1.28)	6.33	2.39e-10	0.0203
	Foreign language	ASDconcordant	1.11(1.04-1.17)	3.39	0.00069	0.0118
		ASDshared	1.14(1.07-1.22)	3.95	7.83e-05	0.0152
	Primary Language	ASDconcordant	1.15(1.09-1.23)	4.66	3.1e-06	0.0128
		ASDshared	1.19(1.12-1.26)	5.64	1.7e-08	0.0227
& Mean of R2 calculated in each genotyping wave as the increase in Nagelkerke’s pseudo-R2 between an ordinal model with and without the PGS variable

## Sheet: Supplementary Table 10
Supplementary Table 10a. Meta-analysis of the associations between genome-wide polygenic scores (PGS) for ADHD and ASD dissected by its relationship with EA and childhood psychopathology.
			PGSADHDnoEA						PGSADHDconcordant						PGSADHDdiscordant
Scales		N	Beta	SE	Stat	P-value	adj P-value&		Beta	SE	Stat	P-value	adj P-value&		Beta	SE	Stat	P-value	adj P-value&
Conners' Parent Rating Scales Revised Short Form
	ADHD symptoms	4076	0.171	0.22	7.46	9e-14	3.5e-12		0.055	0.02	2.23	0.026	0.046		0.176	0.02	7.18	7.1e-13	1.3e-11
	Inattention	4075	0.133	0.17	7.18	7.1e-13	1.3e-11		0.02	0.02	1.07	0.28	0.33		0.149	0.02	7.86	3.9e-15	3e-13
	Hyperactivity/Impulsivity	4074	0.106	0.14	6.68	2.5e-11	2.7e-10		0.028	0.02	1.75	0.08	0.1		0.104	0.02	6.42	1.3e-10	1.3e-09
	Oppositional problems	4074	0.071	0.1	4.37	1.3e-05	4.9e-05		0.053	0.02	3.22	0.0013	0.0032		0.089	0.02	5.31	1.1e-07	6.1e-07
Child Behavior Checklist
	Anxiety/Depression	4133	0.029	0.06	2.04	0.041	0.06		0.036	0.02	2.27	0.023	0.043		0.049	0.02	3.22	0.0013	0.0032
	Withdrawn/Depressed	4139	-0.012	0.01	-0.93	0.35	0.39		0.007	0.02	0.43	0.67	0.67		0.021	0.02	1.4	0.16	0.2
	Somatic Complaints	4134	0.028	0.05	2.16	0.031	0.051		0.031	0.02	2.02	0.044	0.06		0.038	0.01	2.64	0.0083	0.016
	Social Problems	4135	0.055	0.08	3.92	8.8e-05	0.00029		0.037	0.01	2.51	0.012	0.023		0.053	0.02	3.48	0.00051	0.0014
	Thought problems	4132	0.036	0.06	2.75	0.006	0.012		0.016	0.02	1.05	0.29	0.33		0.03	0.01	2.06	0.039	0.06
	Attention Problems	4138	0.09	0.12	6.27	3.6e-10	2.8e-09		0.022	0.01	1.51	0.13	0.16		0.11	0.02	7.14	9e-13	1.3e-11
	Rule-Breaking Behavior	4131	0.061	0.08	5.06	4.1e-07	2.1e-06		0.019	0.01	2.08	0.037	0.06		0.065	0.01	7.14	9.6e-13	1.3e-11
	Aggressive behavior	4129	0.084	0.12	4.69	2.7e-06	1.2e-05		0.042	0.02	2.76	0.0058	0.012		0.1	0.02	5.93	3e-09	2e-08
	ASD symptoms	4136	0.038	0.06	2.84	0.0046	0.01		0.027	0.02	1.79	0.07	0.1		0.034	0.02	2.19	0.028	0.048
			PGSASDnoEA						PGSASDconcordant						PGSASDdiscordant
Scales		N	Beta	SE	Stat	P-value	adj P-value&		Beta	SE	Stat	P-value	adj P-value&		Beta	SE	Stat	P-value	adj P-value&
Conners' Parent Rating Scales Revised Short Form
	ADHD symptoms	4076	0.103	0.15	4.43	9.6e-06	3.9e-05		-0.011	0.02	-0.44	0.663	0.67		0.133	0.02	5.43	5.6e-08	3.4e-07
	Inattention	4075	0.069	0.11	3.66	0.00025	0.00075		-0.027	0.02	-1.42	0.15	0.19		0.119	0.02	6.29	3.1e-10	2.7e-09
	Hyperactivity/Impulsivity	4074	0.032	0.06	1.97	0.049	0.07		-0.008	0.02	-0.51	0.61	0.63		0.069	0.02	4.28	1.9e-05	6.6e-05
	Oppositional problems	4074	0.047	0.08	2.86	0.0043	0.0098		0.03	0.02	1.82	0.07	0.09		0.062	0.02	3.73	0.00019	0.00059
Child Behavior Checklist
	Anxiety/Depression	4133	0.014	0.04	1	0.32	0.35		0.014	0.02	0.88	0.38	0.41		0.034	0.02	2.23	0.026	0.046
	Withdrawn/Depressed	4139	0.035	0.06	2.77	0.0056	0.012		0.029	0.02	1.9	0.06	0.08		0.034	0.02	2.22	0.026	0.046
	Somatic Complaints	4134	0.016	0.04	1.22	0.22	0.26		0.011	0.01	0.73	0.46	0.49		0.012	0.01	0.83	0.41	0.43
	Social Problems	4135	0.047	0.08	3.35	0.0008	0.0021		0.021	0.02	1.35	0.18	0.21		0.041	0.02	2.68	0.0074	0.015
	Thought problems	4132	0.025	0.05	1.9	0.06	0.08		0.031	0.01	2.11	0.035	0.06		0.033	0.02	2.17	0.03	0.05
	Attention Problems	4138	0.062	0.09	4.3	1.7e-05	6.2e-05		-0.011	0.02	-0.72	0.47	0.49		0.093	0.02	6.06	1.3e-09	9.6e-09
	Rule-Breaking Behavior	4131	0.019	0.04	1.61	0.11	0.14		-0.016	0.01	-1.78	0.08	0.1		0.044	0.01	4.88	1e-06	5.1e-06
	Aggressive behavior	4129	0.063	0.1	3.48	0.0005	0.0014		0.028	0.02	1.64	0.1	0.13		0.08	0.02	4.73	2.3e-06	1.1e-05
	ASD symptoms	4136	0.055	0.13	4.16	3.2e-05	0.00011		0.044	0.01	3.02	0.0025	0.0059		0.054	0.02	3.49	0.00048	0.0014
Stat: statistic
& FDR-corrected significant associations (adj P-value < 0.05) are marked in bold.
Supplementary Table 10b. Associations between genome-wide polygenic scores (PGS) for ADHD and ASD dissected by its relationship with EA and childhood psychopathology in the three genotyping waves
PRSADHD_noEA
		Genotyping wave 1						Genotyping wave 2						Genotyping wave 3						Heterogeneity
Scales		N	Beta	SE	statistic	P-value		N	Beta	SE	statistic	P-value		N	Beta	SE	statistic	P-value		I2	P-value
Child Behavior Checklist	Anxiety/Depression	791	0.0445487	0.0313754	1.41986	0.155647		2728	0.0290714	0.0175904	1.65268	0.0983958		614	0.00627862	0.0381956	0.164381	0.869431		0	0.74
	Withdrawn/Depressed	791	-0.00579029	0.0294798	-0.196416	0.844285		2733	-0.0181048	0.0153372	-1.18045	0.237821		615	0.013201	0.0351204	0.375879	0.707007		0	0.7
	Somatic Complaints	791	0.0431057	0.030525	1.41215	0.157907		2731	0.0232935	0.0160058	1.45531	0.145582		612	0.031638	0.0337492	0.937442	0.348531		0	0.84
	Social Problems	791	0.0474255	0.0335201	1.41484	0.157117		2730	0.0537076	0.0172382	3.11563	0.00183555		614	0.0710992	0.0358956	1.98072	0.0476226		0	0.88
	Thought problems	791	0.0237621	0.0309845	0.766905	0.443138		2730	0.0414457	0.0157066	2.63874	0.00832138		611	0.0224639	0.034128	0.658225	0.510394		0	0.81
	Attention Problems	791	0.103744	0.0342238	3.03133	0.00243475		2732	0.0820037	0.0172763	4.74661	2.06858e-06		615	0.110657	0.0385144	2.87312	0.00406439		0	72
	Rule-Breaking Behavior	791	0.0342359	0.0289435	1.18285	0.236867		2729	0.0749238	0.0145576	5.14672	2.65074e-07		611	0.0266923	0.0309304	0.862979	0.388149		0.33	0.22
	Aggressive behavior	789	0.0579312	0.0419101	1.38227	0.166888		2730	0.0954162	0.0216987	4.39733	1.09591e-05		610	0.061765	0.0486107	1.2706	0.203869		0	0.65
	ASD symptoms	791	0.0452663	0.0315906	1.4329	0.151886		2731	0.0377504	0.0161568	2.33651	0.0194648		609	0.0280999	0.0345848	0.812494	0.416508		0	0.94
Conners' Parent Rating Scales Revised Short Form	Innatention	755	0.117622	0.0469183	2.50695	0.0121778		2710	0.148313	0.0223527	6.63513	3.24216e-11		610	0.0813335	0.0471571	1.72474	0.084575		0	0.41
	Hyperactivity/Impulsivity	755	0.118913	0.0376784	3.15599	0.00159952		2710	0.110557	0.0194809	5.67517	1.38553e-08		609	0.0718356	0.0393748	1.8244	0.0680911		0	0.63
	Oppositional problems	755	0.0488391	0.0382691	1.2762	0.201884		2710	0.0826876	0.0200305	4.12809	3.65792e-05		609	0.0487545	0.0418265	1.16564	0.243761		0	0.62
	ADHD symptoms	755	0.179918	0.0572621	3.142	0.00167798		2710	0.172811	0.0276897	6.241	4.34774e-10		611	0.154111	0.0588148	2.62028	0.00878583		0	0.95
PRSADHDconcordant
		Genotyping wave 1						Genotyping wave 2						Genotyping wave 3						Heterogeneity
Scales		N	Beta	SE	statistic	P-value		N	Beta	SE	statistic	P-value		N	Beta	SE	statistic	P-value		I2	P-value
Child Behavior Checklist	Anxiety/Depression	791	0.0609969	0.0311946	1.95537	0.0505393		2728	0.0335826	0.0174868	1.92045	0.0548008		614	-0.0216318	0.0518227	-0.417419	0.676372		0.02	0.36
	Withdrawn/Depressed	791	0.00868334	0.0293562	0.295792	0.767389		2733	0.0178592	0.0152691	1.16963	0.24215		615	-0.0425893	0.0386785	-1.10111	0.270848		0	0.39
	Somatic Complaints	791	0.0626694	0.0303214	2.06684	0.0387497		2731	0.0323846	0.0159204	2.03416	0.0419357		612	-0.0295653	0.0356067	-0.830331	0.406352		0.42	0.18
	Social Problems	791	0.068059	0.0332988	2.04389	0.0409646		2730	0.0449865	0.0171485	2.62335	0.00870699		614	-0.0135278	0.0343283	-0.394071	0.693529		0.51	0.13
	Thought problems	791	0.021833	0.0308252	0.708285	0.478768		2730	0.0252824	0.0156296	1.61759	0.10575		611	-0.0298982	0.0364755	-0.819678	0.4124		0	0.46
	Attention Problems	791	0.0367571	0.0342237	1.07403	0.282811		2732	0.0329816	0.0172611	1.91075	0.0560371		615	-0.0175646	0.0347225	-0.505857	0.612957		0.14	0.31
	Rule-Breaking Behavior	791	0.033217	0.0288005	1.15335	0.248767		2729	0.0222652	0.0145382	1.53149	0.125649		611	-0.0495239	0.0392458	-1.26189	0.206988		0.39	0.19
	Aggressive behavior	789	0.040516	0.0417545	0.970339	0.331878		2730	0.0699081	0.0216087	3.23518	0.00121568		610	-0.0193603	0.0314115	-0.616343	0.537668		0.67	0.05
	ASD symptoms	791	0.0223782	0.0314581	0.711365	0.476858		2731	0.047261	0.0160676	2.94139	0.00326741		609	-0.0412149	0.0350156	-1.17704	0.239178		0.49	0.14
Conners' Parent Rating Scales Revised Short Form	Innatention	755	0.0747559	0.0471123	1.58676	0.112567		2710	0.0260961	0.0223911	1.16547	0.24383		610	-0.0671661	0.0485961	-1.38213	0.166932		0.57	0.1
	Hyperactivity/Impulsivity	755	0.045929	0.0379558	1.21006	0.226254		2710	0.0439614	0.0194611	2.25894	0.0238873		609	-0.06281	0.0405959	-1.5472	0.121815		0.66	0.05
	Oppositional problems	755	0.0372526	0.0383469	0.971465	0.331317		2710	0.0692525	0.0199271	3.47529	0.000510295		609	-0.00596769	0.0431421	-0.138326	0.889983		0.26	0.26
	ADHD symptoms	755	0.0999394	0.0576195	1.73447	0.0828345		2710	0.0663827	0.0276922	2.39717	0.0165224		611	-0.0363475	0.0609051	-0.596789	0.550648		0.33	0.22
PRSADHDdiscordant
		Genotyping wave 1						Genotyping wave 2						Genotyping wave 3						Heterogeneity
Scales		N	Beta	SE	statistic	P-value		N	Beta	SE	statistic	P-value		N	Beta	SE	statistic	P-value		I2	P-value
Child Behavior Checklist	Anxious/Depressed	791	0.0808536	0.0318366	2.53964	0.0110966		2728	0.0313354	0.0179857	1.74224	0.0814669		614	0.0670018	0.0386806	1.73218	0.0832416		0.07	0.34
	Withdrawn/Depressed	791	0.0341782	0.0299795	1.14005	0.254264		2733	0.0123337	0.015696	0.785789	0.431991		615	0.0372907	0.0357	1.04456	0.296226		0	0.76
	Somatic Complaints	791	0.0511767	0.0310245	1.64956	0.0990332		2731	0.0371904	0.0163564	2.27375	0.022981		612	0.028768	0.0342305	0.840421	0.400672		0	0.87
	Social Problems	791	0.0814257	0.0340022	2.39472	0.0166331		2730	0.0386316	0.0176343	2.19071	0.0284729		614	0.0621277	0.036441	1.70488	0.0882164		0	0.49
	Thought problems	791	0.0887101	0.0313551	2.82921	0.00466631		2730	0.0103313	0.0160697	0.642907	0.520284		611	0.0160364	0.0346675	0.462578	0.643667		0.61	0.08
	Attention Problems	791	0.161706	0.0345173	4.68479	2.80253e-06		2732	0.0938066	0.0176636	5.31072	1.09195e-07		615	0.0795266	0.0391726	2.03016	0.0423402		0.52	0.12
	Rule-Breaking Behavior	791	0.125321	0.0291115	4.30485	1.671e-05		2729	0.0583985	0.014911	3.91648	8.9853e-05		611	0.0631153	0.0311961	2.02318	0.0430546		0.55	0.11
	Aggressive behavior	789	0.137592	0.0425091	3.23677	0.00120892		2730	0.0857298	0.0221956	3.86248	0.000112244		610	0.127217	0.0492553	2.58281	0.00979998		0	0.43
	ASD symptoms	791	0.0657466	0.0320779	2.04959	0.0404041		2731	0.028682	0.0165284	1.73532	0.0826849		609	-0.00520216	0.0350644	-0.14836	0.882058		0.07	0.34
Conners' Parent Rating Scales Revised Short Form	Innatention	755	0.231828	0.047482	4.88244	1.04779e-06		2710	0.128759	0.0229386	5.6132	1.98618e-08		610	0.1519	0.047499	3.19795	0.00138407		0.48	0.15
	Hyperactivity/Impulsivity	755	0.154197	0.0384238	4.01306	5.99362e-05		2710	0.0868151	0.0199857	4.34385	1.40005e-05		609	0.118134	0.0397457	2.97224	0.00295638		0.22	0.28
	Oppositional problems	755	0.130706	0.0389321	3.35729	0.000787115		2710	0.0700657	0.020524	3.41383	0.000640557		609	0.117325	0.0422279	2.77837	0.00546324		0.18	0.29
	ADHD symptoms	755	0.275216	0.0581465	4.73314	2.21071e-06		2710	0.149145	0.0284028	5.25108	1.51212e-07		611	0.18383	0.0594551	3.09191	0.00198871		0.44	0.17
PRSASD_noEA
		Genotyping wave 1						Genotyping wave 2						Genotyping wave 3						Heterogeneity
Scales		N	Beta	SE	statistic	P-value		N	Beta	SE	statistic	P-value		N	Beta	SE	statistic	P-value		I2	P-value
Child Behavior Checklist	Anxious/Depressed	791	0.0235836	0.031573	0.746954	0.455091		2728	0.0137997	0.0176123	0.783525	0.433319		614	0.00276905	0.0388177	0.0713348	0.943131		0	0.92
	Withdrawn/Depressed	791	0.0403179	0.0296176	1.36128	0.173425		2733	0.0360921	0.0153518	2.35101	0.0187227		615	0.0237636	0.0355807	0.667879	0.504211		0	0.93
	Somatic Complaints	791	0.00424829	0.0306858	0.138445	0.889889		2731	0.0152321	0.0160277	0.950361	0.341929		612	0.0342389	0.0343797	0.995904	0.319297		0	0.81
	Social Problems	791	0.0801997	0.0335725	2.38885	0.016901		2730	0.0493392	0.0172549	2.85943	0.00424404		614	-0.000161695	0.036638	-0.00441331	0.996479		0.25	0.27
	Thought problems	791	0.0243163	0.0311071	0.781694	0.434394		2730	0.0168024	0.0157348	1.06785	0.28559		611	0.0635118	0.0346251	1.83427	0.0666138		0	0.47
	Attention Problems	791	0.021876	0.0345562	0.633055	0.526698		2732	0.0725816	0.0173182	4.19105	2.77669e-05		615	0.0595869	0.0393914	1.51269	0.130359		0	0.42
	Rule-Breaking Behavior	791	-0.00558967	0.0291018	-0.192073	0.847685		2729	0.0243728	0.0146329	1.66562	0.0957894		611	0.0258456	0.031578	0.818467	0.413091		0	0.64
	Aggressive behavior	789	0.0342547	0.0421563	0.812564	0.416468		2730	0.0710054	0.0217475	3.265	0.00109464		610	0.0585916	0.0493451	1.18739	0.235076		0	0.74
	ASD symptoms	791	0.0181856	0.0317518	0.572741	0.56682		2731	0.0650072	0.0161429	4.02698	5.64974e-05		609	0.0552334	0.0351659	1.57065	0.116263		0	0.42
Conners' Parent Rating Scales Revised Short Form	Innatention	755	-0.0195323	0.0474007	-0.412068	0.68029		2710	0.0960027	0.0225329	4.26055	2.03923e-05		610	0.0347525	0.0480154	0.723778	0.469202		0.63	0.07
	Hyperactivity/Impulsivity	755	-0.0108757	0.038163	-0.284981	0.775659		2710	0.0374671	0.0196503	1.90669	0.0565601		609	0.053429	0.0400423	1.33431	0.182101		0	0.44
	Oppositional problems	755	0.0258004	0.0385328	0.669571	0.503131		2710	0.0566019	0.0201311	2.81167	0.00492854		609	0.0299094	0.0424886	0.703938	0.481471		0	0.71
	ADHD symptoms	755	0.0280761	0.0579891	0.484162	0.628271		2710	0.119211	0.0278876	4.27467	1.91417e-05		611	0.105559	0.0600146	1.75889	0.0785967		0	0.37
PRSASDconcordant
		Genotyping wave 1						Genotyping wave 2						Genotyping wave 3						Heterogeneity
Scales		N	Beta	SE	statistic	P-value		N	Beta	SE	statistic	P-value		N	Beta	SE	statistic	P-value		I2	P-value
Child Behavior Checklist	Anxiety/Depression	791	0.0308398	0.0318274	0.968968	0.332561		2728	0.0101277	0.0176085	0.57516	0.565183		614	-0.00288562	0.038742	-0.0744828	0.940626		0	0.76
	Withdrawn/Depressed	791	0.0738223	0.029758	2.48075	0.0131106		2733	0.0171879	0.0153536	1.11947	0.262939		615	-0.00217366	0.035726	-0.0608426	0.951485		0.38	0.2
	Somatic Complaints	791	0.00683497	0.0309795	0.220629	0.825381		2731	-0.00742225	0.0160145	-0.463471	0.643027		612	0.0540606	0.0341126	1.58477	0.113019		0.31	0.24
	Social Problems	791	0.0358074	0.0339958	1.05329	0.292209		2730	0.0227946	0.0172686	1.32	0.186834		614	-0.0153393	0.0364792	-0.420495	0.674124		0	0.59
	Thought problems	791	0.0279801	0.0314017	0.891037	0.372909		2730	0.0253954	0.0157235	1.61512	0.106284		611	0.0459687	0.0345888	1.32901	0.183846		0	0.84
	Attention Problems	791	-0.0610782	0.0348269	-1.75377	0.0794706		2732	0.0175069	0.017363	1.00828	0.313319		615	-0.0387391	0.0392278	-0.98754	0.323378		0.63	0.07
	Rule-Breaking Behavior	791	-0.0386033	0.0293316	-1.3161	0.18814		2729	-0.0143163	0.0146338	-0.978305	0.327923		611	-0.0117702	0.0312199	-0.377011	0.706166		0	0.72
	Aggressive behavior	789	-0.0195575	0.0425812	-0.459299	0.64602		2730	0.0402427	0.021768	1.84871	0.0644991		610	0.0240823	0.0494804	0.486703	0.626469		0	0.41
	ASD symptoms	791	0.0377744	0.0320341	1.17919	0.238322		2731	0.0483271	0.0161496	2.99246	0.00276743		609	0.0413082	0.0349718	1.18119	0.237528		0	0.96
Conners' Parent Rating Scales Revised Short Form	Innatention	755	-0.107867	0.0485541	-2.22158	0.0263117		2710	0.00298276	0.0225493	0.132277	0.894765		610	-0.0819821	0.0478223	-1.71431	0.0864723		0.66	0.05
	Hyperactivity/Impulsivity	755	-0.0816971	0.0391045	-2.0892	0.0366897		2710	0.0138173	0.0196082	0.704673	0.481014		609	-0.0228982	0.0400855	-0.571235	0.567841		0.59	0.09
	Oppositional problems	755	0.00277306	0.039611	0.0700071	0.944188		2710	0.0399422	0.020092	1.98797	0.0468152		609	0.0168318	0.042556	0.395522	0.692458		0	0.67
	ADHD symptoms	755	-0.075025	0.0595385	-1.26011	0.20763		2710	0.0181797	0.0279061	0.651461	0.514749		611	-0.0611263	0.059922	-1.0201	0.307682		0.28	0.25
PRSASDdiscordant
		Genotyping wave 1						Genotyping wave 2						Genotyping wave 3						Heterogeneity
Scales		N	Beta	SE	statistic	P-value		N	Beta	SE	statistic	P-value		N	Beta	SE	statistic	P-value		I2	P-value
Child Behavior Checklist	Anxiety/Depression	791	0.023214	0.0318217	0.7295	0.465696		2728	0.0307579	0.0178244	1.72561	0.0844173		614	0.0668274	0.0393949	1.69635	0.0898205		0	0.66
	Withdrawn/Depressed	791	0.0346646	0.0298581	1.16098	0.245651		2733	0.0238175	0.0155704	1.52966	0.126101		615	0.0734195	0.0362742	2.02402	0.0429686		0	0.55
	Somatic Complaints	791	-0.032604	0.0309146	-1.05465	0.291586		2731	0.0177686	0.0162395	1.09416	0.273884		612	0.0435271	0.0347795	1.25152	0.210747		0.42	0.18
	Social Problems	791	0.0411498	0.0339402	1.21242	0.225352		2730	0.0385402	0.0174866	2.20398	0.0275256		614	0.0502756	0.0371426	1.35359	0.175869		0	0.97
	Thought problems	791	0.0408049	0.0313393	1.30204	0.192904		2730	0.0288817	0.0159314	1.81287	0.0698511		611	0.0373399	0.0352318	1.05984	0.28922		0	0.94
	Attention Problems	791	0.142824	0.0344636	4.14419	3.41015e-05		2732	0.0825773	0.0175369	4.70878	2.49208e-06		615	0.0445662	0.0399936	1.11433	0.265137		0.55	0.11
	Rule-Breaking Behavior	791	0.061568	0.0292488	2.10497	0.0352936		2729	0.0402633	0.0148173	2.71732	0.00658131		611	0.064033	0.0317094	2.01937	0.0434487		0	0.62
	Aggressive behavior	789	0.0785566	0.042605	1.84383	0.0652073		2730	0.0760947	0.0220204	3.45565	0.000548964		610	0.102777	0.0502082	2.04702	0.040656		0	0.88
	ASD symptoms	791	0.0678316	0.0319243	2.12476	0.0336065		2731	0.0446927	0.0163834	2.72793	0.0063734		609	0.0625249	0.0356055	1.75605	0.0790806		0	0.79
Conners' Parent Rating Scales Revised Short Form	Innatention	755	0.170303	0.0474102	3.59212	0.000328		2710	0.109615	0.0227359	4.82122	1.4268e-06		610	0.107206	0.0485613	2.20765	0.0272689		0	0.5
	Hyperactivity/Impulsivity	755	0.0623572	0.038435	1.62241	0.104716		2710	0.0671442	0.0198236	3.38708	0.0007064		609	0.085309	0.0406106	2.10066	0.035671		0	0.9
	Oppositional problems	755	0.0597611	0.0388241	1.53928	0.123736		2710	0.0461759	0.0203455	2.26958	0.023233		609	0.135119	0.0429027	3.14944	0.00163586		0.43	0.17
	ADHD symptoms	755	0.19674	0.0580588	3.38862	0.000702442		2710	0.126127	0.0281614	4.47872	7.50919e-06		611	0.0965814	0.0608762	1.58652	0.112621		0	0.46

[truncated: 3 more sheets: Supplementary Table 11, Supplementary Table 12, Supplementary Table 13]
